# Supplementary material for: Five-year microevolution of a multidrug-resistant Mycobacterium tuberculosis strain within a patient with inadequate compliance to treatment
Source: BMC Infect Dis. 2021 Apr 29;21:394. doi: 10.1186/s12879-021-06069-9 (PMC8082761; doi:10.1186/s12879-021-06069-9)
Supplement: Supplementary file 1 — Additional file 1: Supplementary Table 1. Within-host microevolution of eight time-serial isolates from a patient with multidrug-resistant tuberculosis and inadequate compliance to treatment [file 12879_2021_6069_MOESM1_ESM.xlsx]

## Sheet: Supplementary_table_1
Within-host microevolution of eight time-serial isolates from a patient with multidrug-resistant tuberculosis and inadequate compliance to treatment
Supplementary Table 1
Analysis criteria: min depth 45 & SNP frequency 25%
Excluded repetitive regions and SNPs with distance <20
* the SNP doesn’t meet the criteria buy we are confident of the quality of these call
							observed_variants								frequency (Number of reads of variant allele/total depth)
Reference position		variant_type	gene	nucleotid change	aminoacid change	Reference genome	TB1	TB2	TB3	TB4	TB5	TB6	TB7	TB8	TB1	TB2	TB3	TB4	TB5	TB6	TB7	TB8
319134	unfixed	frameshift_variant	oplA|Rv0266c	2018_2019insG	Val674fs	ACC	ACC	ACC	ACC	ACCG	ACC	ACC	ACC	ACC	0	0	0	0.7	0	0	0	0
488149	unfixed	missense_variant	pks6|Rv0405	2419G>T	Gly807Cys	G	G	G	G	G	G	T	G	G	0	0	0	0	0	0.26 (24/94)	0	0
725989	unfixed	missense_variant	recC|Rv0631c	2318C>A	Ala773Asp	G	G	G	G	T	G	G	G	G	0	0	0	0.3 (30/115)	0	0	0	0
880800	fixed	conservative_inframe_deletion	Rv0785|Rv0785	1465_1482del	Ala489_Ile494del	GATCGCGGTCAAGCTGCACA	GATCGCGGTCAAGCTGCACA	GATCGCGGTCAAGCTGCACA	GA	GA	GA	GATCGCGGTCAAGCTGCACA	GA	GA	0	0	1 (65/65)	1 (77/77)	1 (35/35)*	0	1 (58/58)	1 (51/51)
1144650	fixed	synonymous_variant	eno|Rv1023	87C>T	Asp29Asp	C	C	C	C	C	C	C	T	T	0	0	0	0	0	0	1 (48/48)	1 (58/58)
1810164	fixed	missense_variant	TB15.3|Rv1636	44A>C	Asp15Ala	G	G	G	G	G	G	G	A	A	0	0	0	0	0	0	1 (78/78)	1 (51/51)
1838646	unfixed	synonymous_variant	uvrB|Rv1633	C1572T	Ala524Ala	C	C	C	C	C	C	C	C	T	0	0	0	0	0	0	0	0.61 (90/148)
2080907	fixed	frameshift_variant	Rv1835c|Rv1835c	1678_1679insG	Pro561fs	GCC	GCC	GCC	GCC	GCC	GCC	GCC	GCC	GCC	0	0	0	0	0	0	0.61 (39/64)	0.32 (14/44)*
2401191	fixed	missense_variant	Rv2141c|Rv2141c	532A>G	Thr178Ala	T	T	T	T	T	T	T	C	C	0	0	0	0	0	0	1 (57/57)	1 (41/41)*
2631962	unfixed	synonymous_variant	plcA|Rv2351c	114A>C	Gly38Gly	A	A	A	A	C	A	A	C	A	0	0	0	0.18 (33/184)*	0	0	0.28 (27/95)	0
3014795	fixed	missense_variant	Rv2699c|Rv2699c	171A>C	Glu57Asp	T	T	T	T	T	T	G	T	T	0	0	0	0	0	130/161	0	0
3176130	fixed	missense_variant	Rv2864c|Rv2864c	1136C>T	Thr379Ile	G	G	G	G	G	G	G	A	A	0	0	0	0	0	0	1 (64/64)	1 (63/63)
7570	fixed	missense_variant	gyrA|Rv0006	269C>T	Ala90Val	C	C	C	C	C	C	T	C	C	0	0	0	0	0	0.85 (77/91)	0	0
7581	fixed	missense_variant	gyrA|Rv0006	280G>C	Asp94His	G	G	G	C	C	C	G	C	C	0	0	0.98	1	0.99 (44/45)	<0.25 (11/90)	1 (59/59)	1 (70/70)
8226	fixed	missense_variant	gyrA|Rv0006	925C>T	Arg309Trp	C	C	C	C	C	C	C	C	T	0	0	0	0	0	0	0	0.53 (39/73)
779127	unfixed	frameshift_variant	Rv0678|Rv0678	139dupG	Asp47fs	TGA	TGA	TGA	TGA	TGA	TGA	TGA	TGGA	TGGA	0	0	0	0	0	0	0.8 (34/45)	0.39 (15/38)
2288713	fixed	frameshift_variant	pncA|Rv2043c	525_526insCG	Thr177fs	TGCG	TGCG	TGCG	TGCG	TGCG	TGCG	TGCG	TGCGCG	TGCGCG	0	0	0	0	0	0	1 (46/47)	1 (17/17)*
3568733	fixed	intergenic_region	whiB7-uvrD2|Rv3197A-Rv3198c	3568733A>C		A	A	A	A	A	A	A	C	C	0	0	0	0	0	0	1 (90/90)	1 (56/56)
4327211	fixed	frameshift_variant	ethA|Rv3854c	261_262insT	Thr88fs	GTG	GTG	GTG	GTG	GTG	GTG	GTG	GTTG	GTTG	0	0	0	0	0	0	1 (128/128)	0.91 (86/94)
