# Supplementary material for: Five-year microevolution of a multidrug-resistant Mycobacterium tuberculosis strain within a patient with inadequate compliance to treatment
Source: BMC Infect Dis. 2021 Apr 29;21:394. doi: 10.1186/s12879-021-06069-9 (PMC8082761; doi:10.1186/s12879-021-06069-9)
Supplement: Supplementary file 2 — Additional file 2. [file 12879_2021_6069_MOESM2_ESM.xlsx]

## Sheet: Suppl table 1
Within-host microevolution of eight time-serial isolates from a patient with multidrug-resistant tuberculosis and inadequate compliance to treatment
Supplementary table 2
				Phenotypic drug susceptibility testing																		MAS-PCR					Genomic resistance prediction (alternative_allele_depth:wt_allele_depth)
	isolate ID	Sample Date	Hospital	INH	RIF	PZA	EMB	STR	KAN	AMK	CPM	OFX	LVX	MFX (0.5 ug/ml)	MXF (2 ug/ml)	MXF (MIC)	ETH	Cs	PAS	LNZ	CFZ	katg (S315T)	inhA (C-15T)	rpoB D435V	rpoB (X445X)	rpoB (X450X)	INH	RIF	PZA	STR	ETH	FLQs	CFZ-BDQ
20079	TB1	2011-08-01	1	R	R	S	S	R	S	S	S	S	S	nd	nd	nd	NI	S	S	nd	nd	R	S	R	S	S	katG S315T (112:0)	rpoB D435V (89:0)		rrs C517T (148:0)
20678	TB2	2011-11-01	1	R	R	nd	nd	nd	nd	nd	nd	nd	nd	nd	nd	nd	nd	nd	nd	nd	nd	R	S	R	S	S	katG S315T (138:0)	rpoB D435V (133:0)		rrs C517T (235:1)
20651	TB3	2012-03-01	1	R	R	S	S	R	S	S	S	R	R	nd	nd	nd	S	S	S	nd	nd	R	S	R	S	S	katG S315T (107:0)	rpoB D435V (102:0)		rrs C517T (145:0)		gyrA D94H (77:0)
20793	TB4	2012-03-01	1	R	R	nd	nd	nd	nd	nd	nd	nd	nd	nd	nd	nd	nd	nd	nd	nd	nd	R	S	R	S	S	katG S315T (94:0)	rpoB D435V (96:0)		rrs C517T (150:0)		gyrA D94H (82:0)
21471	TB5	2012-12-01	2	R	R	nd	nd	nd	nd	nd	nd	nd	nd	nd	nd	nd	nd	nd	nd	nd	nd	R	S	R	S	S	katG S315T (38:0)	rpoB D435V (46:0)		rrs C517T (52:0)		gyrA D94H (32:0)
22457	TB6	2013-10-01	2	R	R	S	S	R	S	S	S	R	R	nd	nd	R	S	nd	nd	S	S	R	S	R	S	S	katG S315T (106:0)	rpoB D435V (97:0)		rrs C517T (160:0)		gyrA A90V (80:14)
25593	TB7	2016-01-01	2	R	R	R	S	R	S	S	S	nd	R	R	S	nd	S	S	S	S	R	R	S	R	S	S	katG S315T (59:0)	rpoB D435V (69:0)	pncA T177fs (50:0)	rrs C517T (121:0)	ethA Thr88fs (128:128)	gyrA D94H (50:0)	Rv0678 D47fs (34:11)
30753	TB8	2016-05-01	2	R	R	R	nd	nd	nd	nd	nd	nd	nd	R	R	R	nd	nd	nd	nd	R	R	S	R	S	S	katG S315T (63:0)	rpoB D435V (63:0)	pncA T177fs (31:0)	rrs C517T (90:0)	ethA Thr88fs (86:8)	gyrA D94H (63:0)	Rv0678 D47fs (15:23)
		nd= not done
		NI= no interpretable
		R= resistant
		S= susceptible
		INH= isoniazid
		RIF: rifampicin
		PZA:p yrazimanicin
		EMB= ethambutol
		STR= streptomicin
		KAN= kanamicin
		AMK= amikacin
		CPM= capreomicin
		OFX= ofloxacin
		LVX= levofloxacin
		MFX= moxifloxacin (0.5 ug/ml)
		ETH= ethionamide
		Cs= cycloserine
		PAS= ac.
		LNZ= linezolid
		CFM= clofazimine
		FLQs= fluoroquinolones
